# Supplementary material for: The Effect of the Periodic Drying Method on the Drying Time of Hazelnuts and Energy Utilization
Source: Foods. 2024 Mar 15;13(6):901. doi: 10.3390/foods13060901 (PMC10969507; doi:10.3390/foods13060901)
Supplement: Supplementary file 1 [file foods-13-00901-s001.zip]

Archive with 1 entries (1 files):
- foods-2895384-supplementary.pdf
